# Supplementary material for: Robust LSPR Sensing Using Thermally Embedded Au Nanoparticles in Glass Substrates
Source: Nanomaterials (Basel). 2021 Jun 17;11(6):1592. doi: 10.3390/nano11061592 (PMC8235226; doi:10.3390/nano11061592)
Supplement: Supplementary file 1 [file nanomaterials-11-01592-s001.zip]

Archive with 1 entries (1 files):
- nanomaterials-1245882-supplementary.pdf
